# Supplementary material for: Phylogenetic analysis of the Neotropical Albitarsis Complex based on mitogenome data
Source: Parasit Vectors. 2021 Nov 27;14:589. doi: 10.1186/s13071-021-05090-w (PMC8627034; doi:10.1186/s13071-021-05090-w)
Supplement: Supplementary file 1 — Additional file 1: Table S1. Geographical origin of the Albitarsis Complex specimens examined in this study. [file 13071_2021_5090_MOESM1_ESM.xlsx]

## Sheet: Sheet1
	Genbank	Sample ID	Reference	Collection Date	Country/Ocean	State/Province	Region	Locality	Lat	Lon	Species/Lineage
	MZ062455	51911096	This study	30-Jan-1993	Brazil	Bahia	Itaquara		-13.433	-39.933	An. albitarsis G
	MZ062480	51911118	This study	01-Jul-1991	Brazil	Para	Ilha de Marajo	nr Cachoeira do Arari.	-1.008	-48.962	An. marajoara
	MW915567	51911269	This study	31-Jan-1992	Argentina	Corrientes	Santo Tome		-28.55	-56.05	An. albitarsis
	MZ062449	51911473	This study	01-Jan-1992	Brazil	Sao Paulo	Registro	6 km SW Registro	-24.613	-47.885	An. albitarsis
	MZ062463	51912399	This study	19-Nov-2002	Brazil	Roraima	Boa Vista		2.792	-60.66	An. janconnae
	MZ062464	51912430	This study	19-Nov-2002	Brazil	Roraima	Boa Vista		2.792	-60.66	An. janconnae
	MZ062465	51912446	This study	30-Nov-2002	Brazil	Roraima	Boa Vista		1.757	-61.152	An. janconnae
	MZ062470	51912453	This study	23-Nov-2002	Brazil	Roraima	Boa Vista		3.123	-60.829	An. janconnae
	MZ062466	51917401	This study	01-May-1997	Brazil	Amapa	Macapa		0.034	-51.066	An. janconnae
	MZ062467	51917535	This study	01-Mar-1993	Brazil	Ceara	Forteleza		-3.747	-38.724	An. oryzalimnetes
	MZ062460	51917674	This study	22-Apr-1993	Brazil	Rondonia	Ariquemes		-9.933	-63.067	An. deaneorum
	MZ062453	51917695	This study		Venezuela	Cojedes	Rosa Blanca		9.382	-68.333	An. albitarsis F
	MZ062457	51917714	This study	22-Apr-1993	Brazil	Rondonia	Ariquemes		-9.933	-63.067	An. albitarsis H
	MZ062454	51917744	This study		Venezuela	Cojedes	Rosa Blanca		9.382	-68.333	An. albitarsis F
	MZ062461	51917748	This study	22-Apr-1993	Brazil	Rondonia	Ariquemes		-9.933	-63.067	An. deaneorum
	MZ062450	51918359	This study	04-Feb-1992	Paraguay	Alto Parana	Rio Acaray		-25.483	-54.7	An. albitarsis
	MZ062468	51918381	This study	06-Feb-1992	Paraguay	Alto Parana	Hernandarias		-25.367	-54.75	An. oryzalimnetes
	MZ062451	51918383	This study	04-Feb-1992	Paraguay	Alto Parana	Rio Acaray		-25.483	-54.7	An. albitarsis
	MZ062452	51918409	This study	01-Feb-1992	Brazil	Parana	Guaira		-24.067	-54.25	An. albitarsis
	MZ062469	51918551	This study	26-Jan-1992	Brazil	Sao Paulo	Registro	6 km SW Registro	-24.613	-47.885	An. oryzalimnetes
	MZ062458	51918625	This study	1994-09-30	Brazil	Mato Grosso	Peixoto de Azevedo		-10.383	-54.9	An. albitarsis H
	MZ062456	51918777	This study	16-Dec-1993	Brazil	Amazonas	Manaus		-3.1	-60.017	An. albitarsis G
	MZ062477	51911321	This study		Brazil	Roraima	Boa Vista		2.778	-60.709	An. janconnae
	MZ062472	51918362	This study	01-Feb-1992	Brazil	Parana	Guaira		-24.067	-54.25	An. albitarsis
	MZ062475	51911471	This study		Brazil						An. albitarsis H
	MZ062471	51911468	This study	30-Jan-1992	Argentina	Misiones	Posadas		-27.383	-55.883	An. albitarsis
	MZ062479	51912479	This study	30-Sep-1994	Brazil	Para	Ilha de Marajo		-1	-49.5	An. marajoara
	MZ062478	51912405	This study	30-Sep-1994	Brazil	Roraima	Boa Vista		2.793	-60.635	An. janconnae
	MZ062462	51918365	This study	29-Jul-1992	Brazil	Rondonia	Guajara-Mirim		-10.833	-65.333	An. deaneorum
	MZ062476	51918398	This study	28-Mar-1993	Brazil	Rondonia	Costa Marques		-12.467	-64.267	An. albitarsis H
	MZ062481	51918631	This study	08-Mar-1993	Brazil	Ceara	Forteleza		-3.717	-38.5	An. oryzalimnetes
	MT588297	51918756	This study		Brazil	Para	Ilha de Marajo		-1	-49.5	An. marajoara
	MZ062474	51918749	This study		Brazil	Amazonas	Manaus		-3.1	-60.017	An. albitarsis G
	MZ062459	NMNH2015-040-C03	This study		Colombia						An. albitarsis I
	MZ062473	USNMENT01222377	This study		Venezuela	Guárico		Approximated, Guárico State centroid	8.7	-66.6	An. albitarsis F
	MF381692	RS10_112	Foster et al 2017	2011-01-11	Brazil	Rio Grande do Sul	Maquiné	Fundação Estadual de Pesquisa Agropecuária (FEPAGRO)	-29.6608	-50.2196	An. albitarsis
	MF381723	SP100_1_7	Foster et al 2017	2010-10-26	Brazil	São Paulo	Aparecida do Norte		-22.8443	-45.2448	An. albitarsis
	MF381653	MS8_33	Foster et al 2017	2008-09-02	Brazil	Mato Grosso do Sul	Aquidauana	Pousada Araraúna	-19.5083	-55.6284	An. albitarsis
	MF381644	MG44_15_100	Foster et al 2017	2010-04-12	Brazil	Minas Gerais	Oliveira	Lago do Taqueral	-20.7684	-44.8782	An. albitarsis
	MF381611	BA79_102	Foster et al 2017	2013-07-26	Brazil	Bahia	Camaçari	Guarajuba	-12.6667	-38.0833	An. albitarsis
	MF381610	BA78_1	Foster et al 2017	2013-07-25	Brazil	Bahia	Camaçari	Guarajuba	-12.6667	-38.1	An. albitarsis
	MF381603	BA14_100	Foster et al 2017	2009-10-01	Brazil	Bahia	Santa Luzia	Terra de Santa Cruz Settlement	-15.4027	-39.3848	An. albitarsis
	MF381591	albit1IICom	Foster et al 2017	2013-03-19	Brazil	São Paulo	Ilha Comprida		-24.7408	-47.54	An. albitarsis
	MF381668	PR19_20_3	Foster et al 2017	2007-02-26	Brazil	Paraná	Santa Helena	Refúgio Biológico de Santa Helena	-24.863	-54.353	An. oryzalimnetes
	MF381648	MG141_121	Foster et al 2017	2013-01-29	Brazil	Minas Gerais	São José do Buriti		-18.7071	-44.0778	An. oryzalimnetes
	MF381583	AC4_110	Foster et al 2017	2006-06-07	Brazil	Acre	Acrelândia	Linha 13, Gleba Q	-9.81731	-67.125	An. oryzalimnetes
	MF381623	ES03_102	Foster et al 2017	2006-01-16	Brazil	Espírito Santo	Sooretama	Córrego Cupido, Joerama A	-19.0275	-40.0068	An. oryzalimnetes
	MF381628	Fe01a	Foster et al 2017		Brazil	São Paulo	Pariquera-Açu	Experimental Farm	-24.7171	-47.8834	An. oryzalimnetes
	HQ335345	BR019(6)	Krzywinski et al 2011		Brazil	Ceara	Paraipaba		-3.417	-39.217	An. oryzalimnetes
	NC_020662	BR501(37)	Krzywinski et al 2011		Brazil	Sao Paulo	Registro	6 km SW Registro	-24.613	-47.885	An. oryzalimnetes
	HQ335347	BR700 (1)	Krzywinski et al 2011		Brazil	Rondonia	Ariquemes		-9.933	-63.067	An. deaneorum
	MF381590	AC20_10	Foster et al 2017	2006-07-13	Brazil	Acre	Acrelândia	Orion, Linha 5	-10.1233	-66.9107	An. deaneorum
	MF381654	MT1_2_100	Foster et al 2017	2010-02-27	Brazil	Mato Grosso	Vila Bela da Santíssima Trindade		-14.9794	-53.8978	An. deaneorum
	MF381658	PA7_1_3	Foster et al 2017	2008-10-10	Brazil	Pará	Belterra	São Domingos	-2.752	-55.018	An. albitarsis J
	NC_037788	AP05	Foster et al 2017	2006-07-21	Brazil	Amapá	Macapá	Reserva de Curiaú	0.138444	-51.0456	An. marajoara
	MF381593	AP08	Foster et al 2017	2006-07-22	Brazil	Amapá	Macapá	São José do Mata Fome	0.213139	-50.9722	An. marajoara
	MF381662	PA45_103	Foster et al 2017	2011-07-21	Brazil	Pará	Bom Jesus do Tocantins	Bacabauzinho Settlement	-5.2794	-48.9218	An. albitarsis H
	HQ335346	BR026(12)	Krzywinski et al 2011		Brazil	Amazonas	Manaus		-2.883	-60.25	An. albitarsis G
	HQ335348	BR36-2	Krzywinski et al 2011		Brazil	Roraima	Boa Vista		1.757	-61.152	An. janconnae
	HQ335349	CV9-7	Krzywinski et al 2011		Colombia	Vichada			6.198	-67.48	An. albitarsis F
