# Supplementary material for: Phylogenetic analysis of the Neotropical Albitarsis Complex based on mitogenome data
Source: Parasit Vectors. 2021 Nov 27;14:589. doi: 10.1186/s13071-021-05090-w (PMC8627034; doi:10.1186/s13071-021-05090-w)
Supplement: Supplementary file 2 — Additional file 2: Table S2. Base composition (% AT content) of the Albitarsis Complex mitogenome, and additional species from the genus. [file 13071_2021_5090_MOESM2_ESM.xlsx]

## Sheet: Sheet1
			AT composition (%)
	Species/Lineage	Subgenus	atp6	atp8	cox1	cox2	cox3	cytb	nd1	nd2	nd3	nd4	nd4l	nd5	nd6
	An. albitarsis	Nyssorhynchus	73.9	80.9	69.6	74.9	71.1	73.5	76.9	81.9	78.4	77.1	82.5	77.8	85
	An. deaneorum	Nyssorhynchus	74.2	81.3	69.9	74	70.8	73.8	76.7	82.8	78.2	77.4	81.9	78	85.3
	An. janconnae	Nyssorhynchus	73.9	80.5	69	74.3	70.4	73.7	76.7	82	77.9	77.4	81.9	77.7	85.2
	An. marajoara	Nyssorhynchus	73.4	82	69.2	74.3	71.2	73.8	76.3	82.8	78.4	77.3	82.5	78.7	85.5
	An. oryzalimnetes	Nyssorhynchus	74.5	81.2	69.2	74.4	71.3	73.8	76.2	82.1	78.6	76.9	81.7	77.7	85.7
	An. albitarsis F	Nyssorhynchus	74.3	80.9	69.3	74.8	70.9	73.7	77.5	82.6	78.6	77.5	81.9	77.8	85.5
	An. albitarsis G	Nyssorhynchus	73.7	80.7	69.3	74.1	70.3	73.5	76.2	82.2	77.6	77.5	82.3	78	84.9
	An. albitarsis H	Nyssorhynchus	74.1	82.1	69.4	74.7	70.9	73.6	76.6	82.2	77.7	77.4	82.1	78.3	85.6
	An. albitarsis I	Nyssorhynchus	73.4	81.7	69.1	74.5	70.4	73.5	77	82.3	78.6	77.2	81.5	77.3	85.7
	An. albitarsis J	Nyssorhynchus	73.5	81.7	69.1	73.8	71.1	73.2	76.4	82.4	77.2	77.8	82.5	77.8	85.9
	An. eiseni MF381706	Anopheles	76.1	84.9	70.4	75.6	72	73.6	77.1	83.9	79.2	79	84.1	79.6	85.9
	An. darlingi NC014275	Nyssorhynchus	74.1	82.4	70.8	74.4	71	73.8	76.1	82.9	79.5	78.2	81.8	79	86.6
	An. homunculus NC030248	Kerteszia	73.9	78.6	70.2	75.6	71.1	72.6	75.8	84.7	79.5	77.7	81.5	78.1	85.8
	An. gilesi NC037803	Lophopodomyia	72.2	78.6	68.5	74.1	70.1	71.2	75.7	79.4	77.5	76.5	80.8	76.1	84.5
	An. kompi NC037827	Stethomyia	73.6	83.5	69.2	73.7	70.5	73.4	77.1	82.7	78.6	77.2	79.8	78.5	84.7
