# Supplementary material for: Phylogenetic analysis of the Neotropical Albitarsis Complex based on mitogenome data
Source: Parasit Vectors. 2021 Nov 27;14:589. doi: 10.1186/s13071-021-05090-w (PMC8627034; doi:10.1186/s13071-021-05090-w)
Supplement: Supplementary file 3 — Additional file 3: Table S3. Substitution saturation tests for the third codon position of the 13 PCGs from the Albitarsis Complex mitogenome. [file 13071_2021_5090_MOESM3_ESM.xlsx]

## Sheet: Dambe
Alignment	NumOTU	Iss	Iss.cSyma	Psymb	Iss.cAsymc	Pasymd
ATP6	32	0.205	0.685	0	0.364	0
ATP8	-	0.1441	0.3143	0	0.4897	0
COX1	32	0.191	0.703	0	0.378	0
COX2	32	0.157	0.685	0	0.363	0
COX3	32	0.18	0.682	0	0.356	0
CYTB	32	0.191	0.689	0	0.359	0
ND1	32	0.188	0.683	0	0.354	0
ND2	32	0.178	0.685	0	0.355	0
ND3	32	0.163	0.763	0	0.512	0
ND4	32	0.24	0.696	0	0.369	0
ND4L	-	0.1492	0.6443	0	0.4789	0
ND5	32	0.195	0.71	0	0.382	0
ND6	32	0.122	0.701	0	0.398	0
a Index of substitution saturation assuming a symmetrical true tree.
b Probability of significant difference between Iss and Iss.cSym (two-tailed test).
c Index of substitution saturation assuming an asymmetrical true tree.
d Probability of significant difference between Iss and Iss.cAsym (two-tailed test).
