# Supplementary material for: Phylogenetic analysis of the Neotropical Albitarsis Complex based on mitogenome data
Source: Parasit Vectors. 2021 Nov 27;14:589. doi: 10.1186/s13071-021-05090-w (PMC8627034; doi:10.1186/s13071-021-05090-w)
Supplement: Supplementary file 4 — Additional file 4: Table S4. Organization, features and alignment statistics of the 13 PCGs, 22 tRNAs and 2 rRNAs from the Albitarsis Complex mitogenome. [file 13071_2021_5090_MOESM4_ESM.xlsx]

## Sheet: PCG
	Gene	Direction	Start	Stop	Length (bp)	variable	Singleton	Parsimony informative	% Pars. Inf.
	atp6	forward	atg	taa	681	95	18	77	11.3069
	atp8	forward	att/atc	taa	162	18	8	10	6.17284
	cox1	forward	tcg	t	1537	236	70	166	10.8003
	cox2	forward	atg	t	685	92	27	65	9.48905
	cox3	forward	atg	t	787	112	28	84	10.6734
	cytb	forward	atg	taa	1137	180	58	122	10.73
	nd1	reverse	ata	taa	945	133	39	94	9.94709
	nd2	forward	att	taa	1026	146	40	106	10.3314
	nd3	forward	ata	taa	354	42	11	31	8.75706
	nd4	reverse	atg	t	1342	222	64	158	11.7735
	nd4l	reverse	atg	taa	300	30	12	18	6
	nd5	reverse	atg/gtg	t	1741	261	66	195	11.2005
	nd6	forward	att/atc	taa	525	52	16	36	6.85714
	Total				11222	1619	457	1162	10.3547

## Sheet: tRNA
	Gene	Direction	Length	Variable	Singleton	Parsimony informative	% Pars. Inf.
	Ala	forward	67	0	0	0	0
	Arg	forward	64	2	2	0	0
	Asn	forward	68	2	1	1	1.47059
	Asp	forward	68	2	1	1	1.47059
	Cys	reverse	64	1	1	0	0
	Gln	reverse	69	2	1	1	1.44928
	Glu	forward	68	2	2	0	0
	Gly	forward	67	1	0	1	1.49254
	His	reverse	66	3	0	3	4.54545
	Ile	forward	68	4	2	2	2.94118
	Leu1	forward	66	2	0	2	3.0303
	Leu2	reverse	66	0	0	0	0
	Lys	forward	71	0	0	0	0
	Met	forward	69	3	0	3	4.34783
	Phe	reverse	67	5	3	2	2.98507
	Pro	reverse	66	2	0	2	3.0303
	Ser1	reverse	67	1	0	1	1.49254
	Ser2	forward	67	5	2	3	4.47761
	Thr	forward	67	4	3	1	1.49254
	Trp	forward	69	2	1	1	1.44928
	Tyr	reverse	65	0	0	0	0
	Val	reverse	72	1	1	0	0
	Total		1481	44	20	24	1.62053

## Sheet: rRNA
	Gene	Direction	Length	Variable	Singleton	Parsimony informative	% Pars. Inf.
	I-rRNA*	reverse	1426	94	50	44	3.08555
	S-rRNA	reverse	794	48	31	17	2.14106
	Total		2220	142	81	61	2.74775
	* Alignment length includes 81bp region unique to NC037788
